# Supplementary material for: Safety Assessment on Serious Adverse Events of Targeted Therapeutic Agents Prescribed for RAS Wild-Type Metastatic Colorectal Cancer: Systematic Review and Network Meta-Analysis
Source: Int J Environ Res Public Health. 2022 Jul 27;19(15):9196. doi: 10.3390/ijerph19159196 (PMC9368240; doi:10.3390/ijerph19159196)
Supplement: Supplementary file 1 [file ijerph-19-09196-s001.zip]

Archive with 1 entries (1 files):
- ijerph-1828077-supplementary.pdf
